# Supplementary material for: DNA hypermethylation appears early and shows increased frequency with dysplasia in Lynch syndrome-associated colorectal adenomas and carcinomas
Source: Clin Epigenetics. 2015 Jul 22;7(1):71. doi: 10.1186/s13148-015-0102-4 (PMC4511034; doi:10.1186/s13148-015-0102-4)
Supplement: Additional file 1: Table S1. — Average methylation dosage ratios (Dm) and standard deviations for normal colonic mucosa and each tumor type. [file 13148_2015_102_MOESM1_ESM.xlsx]

## Sheet: Sheet1
Suppl. Table 1. Average methylation dosage ratios (Dm) and standard deviations for normal colonic mucosa and each tumor type.
A. CIMP panel
Lynch syndrome: Tissue type	N	MLH1 I	MLH1 II	MLH1 III	MLH1 IV	IGF2 I	IGF2 II	IGF2 III	SOCS1 I	SOCS1 II	SOCS1 III	SOCS1 IV	NEUROG1 I	NEUROG1 II	NEUROG1 III	NEUROG1 IV	NEUROG1 V	NEUROG1 VI	CDKN2A I	CDKN2A II	CDKN2A III	CDKN2A IV	CRABP1 I	CRABP1 II	CRABP1 III	CRABP1 IV	CACNA1G I	CACNA1G II	CACNA1G III	RUNX3 I	RUNX3 II	RUNX III
Blood	48	0	0	0.0401094	0	0.134558	0.0541315	0.0780553	0.0487389	0	0	0	0.142608	0.0507791	0.0829465	0.0987863	0.115436	0.1067	0.00133074	0	0.0571697	0	0.0328523	0.10932	0.0491198	0.0316796	0.0577881	0.0124186	0	0	0	0.0130761
		a(0,00)	0	0.0130802	0	0.0324145	0.0155603	0.0194091	0.0174595	0	0	0	0.0304041	0.0224809	0.0221878	0.0271498	0.022237	0.0230694	0.00640668	0	0.0111411	0	0.0159358	0.0203319	0.0145913	0.016753	0.0250954	0.0123065	0	0	0	0.0149546
A) Prospective series
Normal colonic mucosa	55	0	0	0.00687776	0	0.34903	0.0695502	0.163968	0.00374155	0	0	0	0.146969	0.00816299	0.0827629	0.126331	0.0851089	0.0896124	0	0	0.0376365	0.032385	0.00475612	0.0697422	0.0250915	0.0331218	0.0224195	0.011256	0	0.0476115	0.00190615	0.00981256
		0	0	0.0113689	0	0.0891629	0.0210513	0.0615487	0.0112102	0	0	0	0.0531548	0.0156054	0.0235191	0.0379963	0.0310719	0.0352063	0	0	0.0213466	0.0277515	0.0132595	0.0187206	0.0180592	0.0213641	0.0172451	0.0105973	0	0.0117964	0.00467584	0.0123394
Hyperplastic polyp	10	0	0	0.0208103	0	0.414142	0.134721	0.277752	0	0.00930067	0	0	0.263541	0.0850224	0.182594	0.231146	0.153592	0.202302	0	0	0.0521719	0.0984386	0.0837356	0.101488	0.052918	0.0394749	0.0726484	0.0458612	0.0112919	0.123455	0.0503711	0.0593544
		0	0	0.0288126	0	0.0955255	0.100862	0.1052	0	0.0186162	0	0	0.119612	0.118023	0.125508	0.117932	0.0856567	0.11652	0	0	0.0347356	0.0962817	0.0666668	0.0475085	0.0575015	0.0232503	0.17213	0.0679781	0.0338757	0.104778	0.0728413	0.0868424
Adenoma low dysplasia	5	0	0	0.0204797	0	0.491146	0.118448	0.216806	0.0174796	0.044709	0	0	0.23198	0.0318359	0.100943	0.180674	0.109901	0.125907	0	0.00597781	0.0531505	0.0328698	0.05277	0.103603	0.0541892	0.243019	0.0363339	0.0271897	0	0.0705275	0	0.0133063
		0	0	0.0256586	0	0.169134	0.0945506	0.119153	0.0217705	0.089418	0	0	0.100784	0.0389983	0.0623055	0.0734857	0.0211774	0.0381019	0	0.0119556	0.0367642	0.0415221	0.0308607	0.0431589	0.0295359	0.38678	0.0361666	0.0282459	0	0.0399436	0	0.0174339
Adenoma high dysplasia	3	0	0	0.0112852	0	0.678838	0.12889	0.410651	0	0	0	0	0.498373	0	0.197281	0.284265	0.408403	0.0520325	0	0	0.0224778	0	0.0585085	0.168938	0.0381634	0.291743	0.0165598	0.0113282	0	0.0220572	0.0140408	0
		0	0	0.0159596	0	0.364438	0.0793701	0.17155	0	0	0	0	0.434231	0	0.159432	0.162056	0.577569	0.0369752	0	0	0.0168506	0	0.0299545	0.106644	0.0279654	0.412587	0.023419	0.0160204	0	0.0156007	0.0198567	0
Carcinoma	3	0	0	0.08551	0	0.548513	0.162785	0.393846	0.0186845	0.0824378	0	0	0.419826	0.0658901	0.139753	0.276814	0.0986121	0.110766	0	0	0.0233082	0.109313	0.0736045	0.191845	0.0489189	0.0956076	0.01303	0.0444214	0	0.109154	0.0397631	0.0651251
		0	0	0.0894863	0	0.179998	0.0740015	0.174984	0.0264239	0.116585	0	0	0.26666	0.056822	0.045293	0.12151	0.0773551	0.0916246	0	0	0.0166294	0.0773378	0.0706888	0.101212	0.0472305	0.0714593	0.0184272	0.0628213	0	0.131992	0.0562336	0.0773626
B) Retrospective series
Normal colonic mucosa	24	0	0.0598938	0.12124	0.000766379	0.281691	0.10026	0.254832	0.142167	0	0.00336621	0.069336	0.207865	0.125037	0.0837786	0.139937	0.0989764	0.143178	0.0908457	0.057491	0.134574	0.0238585	0.0928484	0.200786	0.137892	0.0736398	0.16147	0.0722045	0.0299687	0.1087	0.0861166	0.0966385
		0	0.0336006	0.0602153	0.00367543	0.0958446	0.0435651	0.0756149	0.0607879	0	0.00945921	0.0500093	0.0769441	0.0534224	0.0502027	0.0412974	0.0801267	0.0792527	0.0441225	0.027015	0.0516209	0.0312274	0.0346222	0.0681554	0.0663461	0.0352232	0.0804246	0.0232821	0.0300494	0.0462991	0.043325	0.0516749
Adenoma low dysplasia	27	0	0.07362	0.149558	0	0.474937	0.144067	0.402183	0.182822	0.00376724	0	0.0654224	0.270531	0.177752	0.125106	0.174756	0.057472	0.190567	0.0716405	0.0656555	0.17871	0.115375	0.10808	0.242997	0.173056	0.0668231	0.179896	0.0760359	0.049918	0.135815	0.0902849	0.118194
		0	0.0244935	0.0703368	0	0.18861	0.113308	0.154826	0.0428816	0.0137742	0	0.0400389	0.150581	0.088014	0.0825058	0.100096	0.0680322	0.144576	0.0455786	0.0293245	0.0769775	0.129954	0.0431646	0.0976873	0.0639255	0.0524909	0.0528495	0.0289513	0.0267753	0.0521872	0.0304933	0.0406768
Adenoma high dysplasia	13	0.0237287	0.111501	0.242198	0.0838123	0.601493	0.223469	0.716458	0.166713	0.00727625	0.00288326	0.0676643	0.467157	0.183738	0.315162	0.340182	0.119088	0.257076	0.118547	0.0310539	0.204558	0.0560344	0.307099	0.28632	0.201703	0.0674469	0.187934	0.110324	0.0440672	0.23014	0.164039	0.194993
		0.0442607	0.0624125	0.172277	0.11248	0.213843	0.199196	0.257235	0.0721415	0.0135723	0.00537811	0.0600979	0.226755	0.0668608	0.241507	0.221228	0.111615	0.17582	0.0998172	0.0265376	0.0824687	0.124535	0.183404	0.167204	0.0740749	0.0540657	0.059595	0.0698518	0.0238472	0.179775	0.126868	0.137418
Carcinoma	20	0	0.0621698	0.254739	0.0039427	0.570744	0.207772	0.612445	0.179877	0.169758	0	0.0510324	0.448252	0.163081	0.215185	0.348235	0.109396	0.266699	0.111463	0.0526436	0.166723	0.114913	0.185839	0.299818	0.195735	0.0660681	0.179864	0.0943802	0.0302048	0.188319	0.129524	0.131718
		0	0.0296954	0.137944	0.0171858	0.151493	0.187003	0.189386	0.0720585	0.215868	0	0.0417557	0.209423	0.0706654	0.188961	0.201563	0.111369	0.183084	0.0721197	0.0264159	0.0863315	0.158389	0.177538	0.141259	0.107087	0.0735169	0.0588684	0.0495944	0.0289482	0.101489	0.0923385	0.0577106
aNumber in parentheses, standard deviation
FAP: Tissue type	N	MLH1 I	MLH1 II	MLH1 III	MLH1 IV	IGF2 I	IGF2 II	IGF2 III	SOCS1 I	SOCS1 II	SOCS1 III	SOCS1 IV	NEUROG1 I	NEUROG1 II	NEUROG1 III	NEUROG1 IV	NEUROG1 V	NEUROG1 VI	CDKN2A I	CDKN2A II	CDKN2A III	CDKN2A IV	CRABP1 I	CRABP1 II	CRABP1 III	CRABP1 IV	CACNA1G I	CACNA1G II	CACNA1G III	RUNX3 I	RUNX3 II	RUNX III
Blood	22	0	0	0.0491491	0	0.148626	0.0538426	0.0693527	0.051576	0	0	0	0.160858	0.0576667	0.0825642	0.114795	0.132809	0.117149	0.0196625	0.00363345	0.0651909	0.00094842	0.0394013	0.13282	0.051175	0.0486156	0.0506781	0.0242577	0	0.000713031	0.00362968	0.0239242
		a(0,00)	0	0.0117473	0	0.031597	0.0171031	0.0227989	0.0189792	0	0	0	0.0305778	0.0214497	0.0362912	0.0532038	0.0319734	0.0355668	0.02186	0.0119724	0.0237205	0.00444848	0.0161842	0.0447899	0.0153907	0.02286	0.0169303	0.0118962	0	0.00334441	0.00821957	0.0134864
Prospective series
Normal colonic mucosa	22	0	0	0.0232657	0	0.487156	0.0876553	0.246551	0.0249754	0	0	0	0.242996	0.0414353	0.106998	0.199923	0.128685	0.141188	0.00635245	0.00378904	0.07676	0.0396292	0.0581773	0.0984696	0.0463362	0.0540801	0.0257409	0.0298406	0.00132467	0.0622149	0.0155637	0.0281176
		0	0	0.0268311	0	0.175382	0.0477168	0.105447	0.0215036	0	0	0	0.103954	0.0333018	0.0548351	0.0803306	0.0379051	0.0461559	0.0148661	0.0102949	0.0337405	0.0354732	0.0294097	0.0296641	0.0156453	0.0154822	0.0197692	0.0163643	0.00648955	0.0278682	0.0166253	0.0186801
Adenoma	23	0	0	0.0177337	0	0.551466	0.112094	0.317515	0.0121328	0	0	0	0.299631	0.0561104	0.123142	0.254579	0.148922	0.161617	0.0631143	0.00120934	0.0935806	0.0646615	0.0774058	0.0995984	0.0415733	0.0481505	#DIV/0!	0.0257017	0.00854711	0.0652077	0.0116868	0.0697425
		0	0	0.0187666	0	0.304013	0.114449	0.234941	0.0163899	0	0	0	0.210285	0.0968163	0.0580088	0.18265	0.112106	0.088881	0.283386	0.00392304	0.0589414	0.0503571	0.135288	0.0369898	0.0189428	0.0157748	#DIV/0!	0.0157931	0.0252616	0.0305747	0.0151041	0.218775
aNumber in parentheses, standard deviation
B. Candidate gene panel
Lynch syndrome: Tissue type	N	DKK1	SFRP2	CDH1	HOXD1	SFRP5	SLC5A8	SFRP1
A) Prospective series
Normal colonic mucosa	55	0.0608926	0.0370952	0.0512059	0.0362941	0	0.0811854	0.06416
		a(0.02)	0.0213757	0.0286463	0.0273645	0	0.0530695	0.0528104
Hyperplastic polyp	10	0.149065	0.149916	0.0659691	0.0465048	0.0163203	0.226917	0.191727
		0.124514	0.115233	0.0381784	0.0256257	0.0351355	0.136203	0.102414
Adenoma low dysplasia	5	0.0850069	0.0781181	0.0505699	0.0440078	0.00891126	0.0640431	0.117331
		0.0221886	0.0670796	0.045651	0.0249268	0.0178225	0.0557234	0.0668626
Adenoma high dysplasia	3	0.0536156	0.151441	0.0333102	0.0251982	0	0.0354262	0.326813
		0.0150893	0.141076	0.0471078	0.0356356	0	0.0501003	0.146614
Carcinoma	3	0.0649294	0.209873	0.0401122	0.0356411	0	0.0379793	0.229791
		0.0198149	0.121499	0.0324656	0.0270598	0	0.0537109	0.0569515
B) Retrospective series
Normal colonic muocsa	24	0.211656	0.0977475	0.16101	0.195899	0.00394183	0.0962894	0.0697168
		0.0736519	0.0486869	0.0630441	0.0831928	0.0189044	0.101434	0.0998342
Adenoma low dysplasia	27	0.23439	0.167717	0.130389	0.221368	0.00473513	0.0905427	0.258329
		0.0525585	0.11983	0.0429529	0.0610723	0.0171618	0.131319	0.200003
Adenoma high dysplasia	13	0.317298	0.366717	0.155842	0.238279	0.0218502	0.170138	0.474449
		0.152685	0.261554	0.0756385	0.0914262	0.0541454	0.239272	0.227063
Carcinoma	20	0.265177	0.416673	0.140628	0.224806	0.0544186	0.210056	0.475072
		0.125619	0.142062	0.0496709	0.0899681	0.11739	0.18454	0.148067
aNumber in parentheses, standard deviation
FAP: Tissue type	N	DKK1	SFRP2	CDH1	HOXD1	SFRP5	SLC5A8	SFRP1
Prospective series
Normal colonic mucosa	25	0.0530626	0.064828	0.0543672	0.0275415	0	0.100746	0.0636091
		a(0,01)	0.0290343	0.0303957	0.0224912	0	0.0496875	0.0712879
Adenoma low dysplasia	23	0.0550317	0.113761	0.0398493	0.03148	0.00806641	0.104435	0.107413
		0.0118033	0.107014	0.0363584	0.0244703	0.020775	0.0684098	0.118113
aNumber in parentheses, standard deviation
