# Supplementary material for: DNA hypermethylation appears early and shows increased frequency with dysplasia in Lynch syndrome-associated colorectal adenomas and carcinomas
Source: Clin Epigenetics. 2015 Jul 22;7(1):71. doi: 10.1186/s13148-015-0102-4 (PMC4511034; doi:10.1186/s13148-015-0102-4)
Supplement: Additional file 2: Table S2. — Threshold values for hypermethylation at each gene locus in the Lynch syndrome retrospective series calculated based on normal colonic mucosa specimens. [file 13148_2015_102_MOESM2_ESM.xlsx]

## Sheet: Suppl. table 2
Suppl. Table 2. Threshold values for hypermethylation at each gene locus in the Lynch syndrome retrospective series. Thresholds were calculated based on normal colonic mucosa specimens (n=24) that include 11 matched and 13 additional normal colonic mucosa samples from Finnish Lynch syndrome families. XDm values for normal mucosa were taken from Suppl. Table 1.
A. CIMP panel
				Stringency level I		Stringency level II
Gene	No. of cases	Average methylation dosage ratio (XDm)	Std.deviation (SD)	XDm + 1 SD	Threshold value useda	XDm + 2 SD	Threshold value usedb
MLH1 I	24	0	0	0	0,15*	0	0,15*
MLH1 II	24	0.0598938	0.0336006	0.0934944	0,15*	0.127095	0,15*
MLH1 III	24	0.12124	0.0602153	0.181455	0.18	0.24167	0.24167
MLH1 IV	24	0.000766379	0.00367543	0.00444181	0,15*	0.00811723	0,15*
IGF2 I	24	0.281691	0.0958446	0.377536	0.38	0.47338	0.47338
IGF2 II	24	0.10026	0.0435651	0.143825	0,15*	0.18739	0.18739
IGF2 III	24	0.254832	0.0756149	0.330447	0.33	0.406062	0.406062
SOCS1 I	24	0.142167	0.0607879	0.202955	0.2	0.263743	0.263743
SOCS1 II	24	0	0	0	0,15*	0	0,15*
SOCS1 III	24	0.00336621	0.00945921	0.0128254	0,15*	0.0222846	0,15*
SOCS1 IV	24	0.069336	0.0500093	0.119345	0,15*	0.169355	0.169355
NEUROG1 I	24	0.207865	0.0769441	0.284809	0.28	0.361753	0.361753
NEUROG1 II	24	0.125037	0.0534224	0.178459	0.18	0.231882	0.231882
NEUROG1 III	24	0.0837786	0.0502027	0.133981	0,15*	0.184184	0.184184
NEUROG1 IV	24	0.139937	0.0412974	0.181235	0.18	0.222532	0.222532
NEUROG1 V	24	0.0989764	0.0801267	0.179103	0.18	0.25923	0.25923
NEUROG1 VI	24	0.143178	0.0792527	0.22243	0.22	0.301683	0.301683
CDKN2A I	24	0.0908457	0.0441225	0.134968	0,15*	0.179091	0.179091
CDKN2A II	24	0.057491	0.027015	0.084506	0,15*	0.111521	0,15*
CDKN2A III	24	0.134574	0.0516209	0.186195	0.19	0.237816	0.237816
CDKN2A IV	24	0.0238585	0.0312274	0.0550859	0,15*	0.0863133	0,15*
CRABP1 I	24	0.0928484	0.0346222	0.127471	0,15*	0.162093	0.162093
CRABP1 II	24	0.200786	0.0681554	0.268942	0.27	0.337097	0.337097
CRABP1 III	24	0.137892	0.0663461	0.204238	0.2	0.270584	0.270584
CRABP1 IV	24	0.0736398	0.0352232	0.108863	0,15*	0.144086	0,15*
CACNA1G I	24	0.16147	0.0804246	0.241895	0.24	0.32232	0.32232
CACNA1G II	24	0.0722045	0.0232821	0.0954866	0,15*	0.118769	0,15*
CACNA1G III	24	0.0299687	0.0300494	0.0600182	0,15*	0.0900676	0,15*
RUNX3 I	24	0.1087	0.0462991	0.154999	0,15*	0.201298	0.201298
RUNX3 II	24	0.0861166	0.043325	0.129442	0,15*	0.172766	0.172766
RUNX III	24	0.0966385	0.0516749	0.148313	0,15*	0.199988	0.199988
aXdm + 1 SD or technical threshold (Dm=0.15)*, whichever is higher
bXdm + 2 SD or technical threshold (Dm=0.15)*, whichever is higher
B. Candidate gene panel
Gene	No. of cases	Average methylation dosage ratio (XDm)	Std.deviation (SD)	XDm + 1 SD	Threshold value useda
DKK1	24	0.211656	0.0736519	0.285308	0.29
SFRP2	24	0.0977475	0.0486869	0.146434	0,15*
CDH1	24	0.16101	0.0630441	0.224054	0.22
HOXD1	24	0.195899	0.0831928	0.279091	0.28
SFRP5	24	0.00394183	0.0189044	0.0228462	0,15*
SLC5A8	24	0.0962894	0.101434	0.197723	0.2
SFRP1	24	0.0697168	0.0998342	0.169551	0.17
aXdm + 1 SD or technical threshold (Dm=0.15)*, whichever is higher
For the prospective series technical threshold 0.15 was used for all probes.
